# Supplementary material for: Glucosinolates of Sisymbrium officinale and S. orientale
Source: Molecules. 2022 Dec 2;27(23):8431. doi: 10.3390/molecules27238431 (PMC9736730; doi:10.3390/molecules27238431)
Supplement: Supplementary file 1 [file molecules-27-08431-s001.zip]

Archive with 1 entries (1 files):
- molecules-2028510-supplementary.pdf
